# Supplementary material for: Nomilin from Yuzu Seed Has In Vitro Antioxidant Activity and Downregulates Melanogenesis in B16F10 Melanoma Cells through the PKA/CREB Signaling Pathway
Source: Antioxidants (Basel). 2022 Aug 23;11(9):1636. doi: 10.3390/antiox11091636 (PMC9495840; doi:10.3390/antiox11091636)
Supplement: Supplementary file 1 [file antioxidants-11-01636-s001.zip]

Archive with 1 entries (1 files):
- antioxidants-1821947-supplementary.pdf
